# Supplementary material for: Histone methylation regulates Hif‐1 signaling cascade in activation of hepatic stellate cells
Source: FEBS Open Bio. 2018 Jan 25;8(3):406–15. doi: 10.1002/2211-5463.12379 (PMC5832973; doi:10.1002/2211-5463.12379)
Supplement: Supplementary file 1 — Table S1. Differential expression gene analysis in hypoxia‐induced and normoxia‐cultured LX‐2 cells. [file FEB4-8-406-s001.csv]

Table S1: Differential expression gene analysis in hypoxia-induced and normoxia-cultured LX-2 cells.
Probe Set ID	Gene Symbol	Accession Number	Gene Description	Database Source	Mean Signal of experimental Group	Mean Signal of control Group	d Score	Fold Change	p-value	q-value	Gene Feature	Biotype	Rank
TC0X000388.hg.1	OGT	NM_181672	"Homo sapiens O-linked N-acetylglucosamine (GlcNAc) transferase (OGT), transcript variant 1, mRNA."	RefSeq	5.919128	5.58958	6.798295	1.25662	5.60E-05	0	up	coding	1
TC19001703.hg.1	GYS1	NM_001161587	"Homo sapiens glycogen synthase 1 (muscle) (GYS1), transcript variant 2, mRNA."	RefSeq	6.402041	6.111566	6.003345	1.223043	6.60E-05	0	up	coding	2
TC01002578.hg.1	SLC2A1	NM_006516	"Homo sapiens solute carrier family 2 (facilitated glucose transporter), member 1 (SLC2A1), mRNA."	RefSeq	7.082137	6.761705	5.823848	1.248704	7.50E-05	0	up	coding	3
TC10001398.hg.1	P4HA1	NM_000917	"Homo sapiens prolyl 4-hydroxylase, alpha polypeptide I (P4HA1), transcript variant 1, mRNA."	RefSeq	5.721185	5.380221	5.679114	1.266603	9.00E-05	0	up	coding	4
TC06001421.hg.1	HIST1H2BL	NM_003519	"Homo sapiens histone cluster 1, H2bl (HIST1H2BL), mRNA."	RefSeq	4.108352	4.443182	-5.303038	-1.261228	0.000119	0.395935	down	coding	5
TC10001182.hg.1	NAMPTL	ENST00000543053	cdna:known chromosome:GRCh37:10:36811644:36812323:-1 gene:ENSG00000229644 gene_biotype:protein_coding transcript_biotype:protein_coding	ENSEMBL	3.551144	3.234827	5.248623	1.245148	0.000124	0.037916	up	coding	6
TC11000784.hg.1	PPME1	NM_016147	"Homo sapiens protein phosphatase methylesterase 1 (PPME1), transcript variant 1, mRNA."	RefSeq	5.080507	4.780653	5.03629	1.23102	0.000148	0.037916	up	coding	7
TC01003005.hg.1	RSBN1	NM_018364	"Homo sapiens round spermatid basic protein 1 (RSBN1), mRNA."	RefSeq	6.131836	5.740713	5.01646	1.311414	0.000173	0.037916	up	coding	8
TC08001062.hg.1	STC1	NM_003155	"Homo sapiens stanniocalcin 1 (STC1), mRNA."	RefSeq	6.246296	5.76931	4.886445	1.391833	0.000217	0.037916	up	coding	9
TC19000805.hg.1	ERVV-2	NM_001191055	"Homo sapiens endogenous retrovirus group V, member 2 (ERVV-2), mRNA."	RefSeq	4.12375	3.761974	4.761712	1.285007	0.000246	0.037916	up	coding	10
TC11001128.hg.1	OR4D5	NM_001001965	"Homo sapiens olfactory receptor, family 4, subfamily D, member 5 (OR4D5), mRNA."	RefSeq	3.326539	2.846014	4.598431	1.395251	0.000275	0.037916	up	coding	11
TC14001088.hg.1	RPL10L	NM_080746	"Homo sapiens ribosomal protein L10-like (RPL10L), mRNA."	RefSeq	3.675198	3.958254	-4.442544	-1.216769	0.000309	0.395935	down	coding	12
TC14001141.hg.1	ERO1L	NM_014584	"Homo sapiens ERO1-like (S. cerevisiae) (ERO1L), mRNA."	RefSeq	4.227567	3.95207	3.79212	1.210411	0.000771	0.129998	up	coding	13
TC07000874.hg.1	PP12708	ENST00000397584	cdna:known chromosome:GRCh37:7:139073926:139077714:1 gene:ENSG00000214117 gene_biotype:protein_coding transcript_biotype:protein_coding	ENSEMBL	1.963959	1.677259	3.667514	1.219846	0.000893	0.129998	up	coding	14
TC10001769.hg.1	BNIP3	NM_004052	"Homo sapiens BCL2/adenovirus E1B 19kDa interacting protein 3 (BNIP3), nuclear gene encoding mitochondrial protein, mRNA."	RefSeq	5.284746	4.986737	3.634845	1.229446	0.000932	0.129998	up	coding	15
TC01004094.hg.1	LYPD8	NM_001085474	"Homo sapiens LY6/PLAUR domain containing 8 (LYPD8), mRNA."	RefSeq	5.779471	5.495768	3.634534	1.217316	0.000937	0.129998	up	coding	16
TC01002039.hg.1	OR2T3	NM_001005495	"Homo sapiens olfactory receptor, family 2, subfamily T, member 3 (OR2T3), mRNA."	RefSeq	6.106509	5.837139	3.591767	1.205282	0.000995	0.132998	up	coding	17
TC03000036.hg.1		BC171813	"Homo sapiens cDNA clone MGC:198528 IMAGE:9054467, complete cds."	GenBank	5.580974	5.307083	3.586947	1.209065	0.001014	0.132998	up	coding	18
TC06000314.hg.1	OR14J1	NM_030946	"Homo sapiens olfactory receptor, family 14, subfamily J, member 1 (OR14J1), mRNA."	RefSeq	2.48135	2.747079	-3.576602	-1.202243	0.001039	0.395935	down	coding	19
TC6_cox_hap2000011.hg.1	OR14J1	NM_030946	"Homo sapiens olfactory receptor, family 14, subfamily J, member 1 (OR14J1), mRNA."	RefSeq	2.48135	2.747079	-3.576602	-1.202243	0.001039	0.395935	down	coding	20
TC6_mcf_hap5000006.hg.1	OR14J1	NM_030946	"Homo sapiens olfactory receptor, family 14, subfamily J, member 1 (OR14J1), mRNA."	RefSeq	2.48135	2.747079	-3.576602	-1.202243	0.001039	0.395935	down	coding	21
TC21000365.hg.1	KRTAP25-1	NM_001128598	"Homo sapiens keratin associated protein 25-1 (KRTAP25-1), mRNA."	RefSeq	2.718859	2.343605	3.51661	1.297068	0.001117	0.132998	up	coding	22
TC01003968.hg.1	EGLN1	NM_022051	"Homo sapiens egl nine homolog 1 (C. elegans) (EGLN1), mRNA."	RefSeq	5.42605	5.091498	3.512967	1.260986	0.001126	0.132998	up	coding	23
TC03000482.hg.1	OR5AC2	NM_054106	"Homo sapiens olfactory receptor, family 5, subfamily AC, member 2 (OR5AC2), mRNA."	RefSeq	3.678184	3.211214	3.498672	1.382204	0.001156	0.132998	up	coding	24
TC0X000334.hg.1	FOXR2	NM_198451	"Homo sapiens forkhead box R2 (FOXR2), mRNA."	RefSeq	3.899233	4.217255	-3.470093	-1.24662	0.001219	0.395935	down	coding	25
TC01002527.hg.1		ENST00000448796	cdna:novel chromosome:GRCh37:1:38292232:38293886:-1 gene:ENSG00000230610 gene_biotype:protein_coding transcript_biotype:protein_coding	ENSEMBL	3.647331	4.174369	-3.33936	-1.440967	0.001428	0.395935	down	coding	26
TC0X000689.hg.1	SPANXA1	NM_013453	"Homo sapiens sperm protein associated with the nucleus, X-linked, family member A1 (SPANXA1), mRNA."	RefSeq	4.867326	4.599699	3.330865	1.203826	0.001457	0.132998	up	coding	27
TC09000989.hg.1		ENST00000443737	[retired] cdna:known chromosome:GRCh37:9:27374215:27378942:-1 gene:ENSG00000227975 gene_biotype:protein_coding transcript_biotype:protein_coding	ENSEMBL	3.471587	3.046609	3.314898	1.342552	0.001486	0.151664	up	coding	28
TC06001299.hg.1		ENST00000398387	[retired] cdna:known chromosome:GRCh37:6:17878685:17882609:-1 gene:ENSG00000217340 gene_biotype:protein_coding transcript_biotype:protein_coding	ENSEMBL	2.715737	3.010035	-3.278408	-1.226288	0.001584	0.449671	down	coding	29
TC06001484.hg.1	MAS1L	BC069345	"Homo sapiens MAS1 oncogene-like, mRNA (cDNA clone MGC:97090 IMAGE:7262308), complete cds."	GenBank	4.985277	4.717906	3.091568	1.203613	0.002058	0.164572	up	coding	30
TC6_apd_hap1000059.hg.1	MAS1L	BC069345	"Homo sapiens MAS1 oncogene-like, mRNA (cDNA clone MGC:97090 IMAGE:7262308), complete cds."	GenBank	4.985277	4.717906	3.091568	1.203613	0.002058	0.164572	up	coding	31
TC6_cox_hap2000121.hg.1	MAS1L	BC069345	"Homo sapiens MAS1 oncogene-like, mRNA (cDNA clone MGC:97090 IMAGE:7262308), complete cds."	GenBank	4.985277	4.717906	3.091568	1.203613	0.002058	0.164572	up	coding	32
TC6_dbb_hap3000110.hg.1	MAS1L	BC069345	"Homo sapiens MAS1 oncogene-like, mRNA (cDNA clone MGC:97090 IMAGE:7262308), complete cds."	GenBank	4.985277	4.717906	3.091568	1.203613	0.002058	0.164572	up	coding	33
TC6_mann_hap4000099.hg.1	MAS1L	BC069345	"Homo sapiens MAS1 oncogene-like, mRNA (cDNA clone MGC:97090 IMAGE:7262308), complete cds."	GenBank	4.985277	4.717906	3.091568	1.203613	0.002058	0.164572	up	coding	34
TC6_mcf_hap5000103.hg.1	MAS1L	BC069345	"Homo sapiens MAS1 oncogene-like, mRNA (cDNA clone MGC:97090 IMAGE:7262308), complete cds."	GenBank	4.985277	4.717906	3.091568	1.203613	0.002058	0.164572	up	coding	35
TC6_qbl_hap6000111.hg.1	MAS1L	BC069345	"Homo sapiens MAS1 oncogene-like, mRNA (cDNA clone MGC:97090 IMAGE:7262308), complete cds."	GenBank	4.985277	4.717906	3.091568	1.203613	0.002058	0.164572	up	coding	36
TC6_ssto_hap7000103.hg.1	MAS1L	BC069345	"Homo sapiens MAS1 oncogene-like, mRNA (cDNA clone MGC:97090 IMAGE:7262308), complete cds."	GenBank	4.985277	4.717906	3.091568	1.203613	0.002058	0.164572	up	coding	37
TC6_ssto_hap7000009.hg.1	OR14J1	NM_030946	"Homo sapiens olfactory receptor, family 14, subfamily J, member 1 (OR14J1), mRNA."	RefSeq	2.63019	3.000646	-2.933032	-1.292761	0.002567	0.521054	down	coding	38
TC11001334.hg.1	OR51B4	BC148186	"Homo sapiens olfactory receptor, family 51, subfamily B, member 4, mRNA (cDNA clone MGC:129870 IMAGE:40025615), complete cds."	GenBank	3.94536	3.502938	2.641687	1.358883	0.004304	0.241424	up	coding	39
TC01002035.hg.1	OR2T4	NM_001004696	"Homo sapiens olfactory receptor, family 2, subfamily T, member 4 (OR2T4), mRNA."	RefSeq	3.692885	3.425188	2.554139	1.203885	0.005102	0.241424	up	coding	40
TC06000270.hg.1	HIST1H2BO	NM_003527	"Homo sapiens histone cluster 1, H2bo (HIST1H2BO), mRNA."	RefSeq	6.165679	6.54038	-2.394554	-1.296571	0.006829	0.611278	down	coding	41
TC14000089.hg.1	TRAV1-1	ENST00000542354	cdna:known chromosome:GRCh37:14:22089991:22090720:1 gene:ENSG00000255569 gene_biotype:TR_V_gene transcript_biotype:TR_V_gene	ENSEMBL	5.11064	4.847598	2.363507	1.200007	0.007306	0.278608	up	coding	42
TC11000118.hg.1	OR52N4	ENST00000317254	cdna:known chromosome:GRCh37:11:5775923:5776959:1 gene:ENSG00000181074 gene_biotype:protein_coding transcript_biotype:protein_coding	ENSEMBL	1.77049	2.099724	-2.250849	-1.256346	0.009165	0.63229	down	coding	43
TC06000176.hg.1	HIST1H2BH	BC096118	"Homo sapiens histone cluster 1, H2bh, mRNA (cDNA clone MGC:116764 IMAGE:40002318), complete cds."	GenBank	4.729625	5.068755	-2.177255	-1.264994	0.010542	0.63229	down	coding	44
TC05000767.hg.1	PCDHGB7	NM_032101	"Homo sapiens protocadherin gamma subfamily B, 7 (PCDHGB7), transcript variant 2, mRNA."	RefSeq	5.398327	5.665884	-2.094317	-1.203768	0.012614	0.63229	down	coding	45
TC14002240.hg.1	IGHD3-3	ENST00000390590	cdna:known chromosome:GRCh37:14:106380218:106380248:-1 gene:ENSG00000211930 gene_biotype:IG_D_gene transcript_biotype:IG_D_gene	ENSEMBL	2.496944	3.076456	-2.038446	-1.494344	0.014128	0.63229	down	coding	46
TC11000445.hg.1	OR8H2	NM_001005200	"Homo sapiens olfactory receptor, family 8, subfamily H, member 2 (OR8H2), mRNA."	RefSeq	2.696246	2.364396	1.840831	1.258626	0.021786	0.395935	up	coding	47
TC20000184.hg.1	DEFB118	NM_054112	"Homo sapiens defensin, beta 118 (DEFB118), mRNA."	RefSeq	4.176295	4.446238	-1.746506	-1.20576	0.02671	0.705156	down	coding	48
TC06000170.hg.1	HIST1H2BE	NM_003523	"Homo sapiens histone cluster 1, H2be (HIST1H2BE), mRNA."	RefSeq	2.145951	2.525029	-1.682174	-1.300511	0.030997	0.705156	down	coding	49
TC01002028.hg.1	OR2L3	NM_001004687	"Homo sapiens olfactory receptor, family 2, subfamily L, member 3 (OR2L3), mRNA."	RefSeq	3.814133	3.506981	1.660759	1.237263	0.032535	0.449671	up	coding	50
TC14001107.hg.1		ENST00000358799	cdna:novel chromosome:GRCh37:14:50300810:50311552:-1 gene:ENSG00000197502 gene_biotype:protein_coding transcript_biotype:protein_coding	ENSEMBL	5.339718	5.645477	-1.637602	-1.236069	0.034184	0.705156	down	coding	51
